# Supplementary material for: Effects of Environmental Concentrations of Total Phosphorus on the Plankton Community Structure and Function in a Microcosm Study
Source: Int J Environ Res Public Health. 2022 Jul 9;19(14):8412. doi: 10.3390/ijerph19148412 (PMC9324525; doi:10.3390/ijerph19148412)
Supplement: Supplementary file 1 [file ijerph-19-08412-s001.zip]

Archive with 1 entries (1 files):
- ijerph-1750086-supplementary.pdf
